# Supplementary material for: Testing the Capability of Embedding-Based Alignments on the GST Superfamily Classification: The Role of Protein Length
Source: Molecules. 2024 Sep 29;29(19):4616. doi: 10.3390/molecules29194616 (PMC11478096; doi:10.3390/molecules29194616)
Supplement: Supplementary file 1 [file molecules-29-04616-s001.zip]

Archive with 1 entries (1 files):
- molecules-3221979-supplementary.pdf
